# Supplementary material for: Completing the Enalaprilat Excretion Pathway—Renal Handling by the Proximal Tubule
Source: Pharmaceutics. 2020 Sep 30;12(10):935. doi: 10.3390/pharmaceutics12100935 (PMC7600309; doi:10.3390/pharmaceutics12100935)
Supplement: Supplementary file 1 [file pharmaceutics-12-00935-s001.zip]

Archive with 6 entries (5 files):
- Supplement_rebuttal/
- Supplement_rebuttal/Supplementary figure1_rebuttal.jpg
- Supplement_rebuttal/Supplementary figure2_rebuttal.jpg
- Supplement_rebuttal/Supplementary figure3_rebuttal.jpg
- Supplement_rebuttal/Supplementary files.docx
- Supplement_rebuttal/Thumbs.db
